# Supplementary material for: Are Sarcopenia and Myosteatosis in Elderly Patients with Pelvic Ring Injury Related to Mortality, Physical Functioning and Quality of Life?
Source: J Clin Med. 2021 Oct 22;10(21):4874. doi: 10.3390/jcm10214874 (PMC8584633; doi:10.3390/jcm10214874)
Supplement: Supplementary file 1 [file jcm-10-04874-s001.zip]

Archive with 1 entries (1 files):
- jcm-1414522-Supplementary.pdf
